# Supplementary material for: Job Demands and Resources Shape the Risk of Burnout in Italian Child Neuropsychiatrists
Source: Healthcare (Basel). 2024 Dec 24;13(1):12. doi: 10.3390/healthcare13010012 (PMC11720263; doi:10.3390/healthcare13010012)
Supplement: Supplementary file 1 [file healthcare-13-00012-s001.zip]

Archive with 1 entries (1 files):
- healthcare-3352387-supplementary.pdf
